# Supplementary material for: Dental DNA Mutations Occurring after Death: A Novel Method for Post-Mortem Interval (PMI) Estimation
Source: Int J Mol Sci. 2024 Aug 14;25(16):8832. doi: 10.3390/ijms25168832 (PMC11354992; doi:10.3390/ijms25168832)
Supplement: Supplementary file 1 [file ijms-25-08832-s001.zip]

Archive with 1 entries (1 files):
- ijms-3108740-supplementary.pdf
